# Supplementary material for: The Role of Late Presenters in HIV-1 Transmission Clusters in Europe
Source: Viruses. 2023 Dec 13;15(12):2418. doi: 10.3390/v15122418 (PMC10746990; doi:10.3390/v15122418)
Supplement: Supplementary file 1 [file viruses-15-02418-s001.zip]

Archive with 1 entries (1 files):
- viruses-2720892-supplementary.pdf
